# Supplementary material for: Molecular Aspects of the Interactions between Selected Benzodiazepines and Common Adulterants/Diluents: Forensic Application of Theoretical Chemistry Methods
Source: Int J Mol Sci. 2024 Sep 19;25(18):10087. doi: 10.3390/ijms251810087 (PMC11432270; doi:10.3390/ijms251810087)
Supplement: Supplementary file 1 [file ijms-25-10087-s001.zip]

Archive with 1 entries (1 files):
- ijms-3169321-supplementary.pdf
